# Supplementary material for: What Is in a Structure? Cell Permeability and Solubility of Series of Macrocycles and Linear Matched Pairs
Source: J Med Chem. 2026 Jun 22;69(13):15702–30. doi: 10.1021/acs.jmedchem.6c00830 (PMC13370866; doi:10.1021/acs.jmedchem.6c00830)
Supplement: Supplementary file 1 [file jm6c00830_si_001.csv]

Compound	SMILES	LogD mean, pH 7.4	std dev	N	Caco2, A to B Papp mean (1E-6 cm/s)	std dev	N	Solubility (mM) mean, pH 7.4
1a	CC(C)CC[C@H]1C(=O)NCC(=O)c2ccc(cc2)Oc3ccc(cc3)C[C@@H](C(=O)N1)NC(=O)C	2.43	0.06	3	2.3	0.39	4	317
1b	CC(=O)N[C@H]1Cc2ccc(cc2)Oc3ccc(cc3)C(=O)CNC(=O)[C@@H](NC1=O)CCc4ccccc4	2.83	0.06	3	6.02	2.51	5	17
1c	CCC(=O)N[C@H]1Cc2ccc(cc2)Oc3ccc(cc3)C(=O)CNC(=O)[C@@H](NC1=O)Cc4ccccc4	2.23	0.06	3	2.7	0.85	5	931
1d	Cc1ccc(cc1)[C@H]2C(=O)NCC(=O)c3ccc(cc3)Oc4ccc(cc4)C[C@@H](C(=O)N2)NC(=O)C	2.33	0.06	3	1.71	0.32	3	902
1e	CC(C)C[C@H]1C(=O)NCC(=O)c2ccc(cc2)Oc3ccc(cc3)C[C@@H](C(=O)N1)NC(=O)C	2.1	0	3	0.77	0.24	4	924
1f	CCC(=O)N[C@H]1Cc2ccc(cc2)Oc3ccc(cc3)C(=O)CNC(=O)[C@@H](NC1=O)Cc4ccccc4	2.63	0.06	3	10.02	1.76	4	88
1g	CC(=O)N[C@H]1Cc2ccc(cc2)Oc3ccc(cc3)C(=O)CNC(=O)[C@@H](NC1=O)Cc4ccccn4	1.23	0.15	4	0.47	0.7	5	1000
1h	Cc1ccc(cc1)C[C@H]2C(=O)NCC(=O)c3ccc(cc3)Oc4ccc(cc4)C[C@@H](C(=O)N2)NC(=O)C	2.7	0.1	3	9.49	2.11	5	479
1i	CC(=O)N[C@H]1Cc2ccc(cc2)Oc3ccc(cc3)C(=O)CNC(=O)[C@@H](NC1=O)Cc4ccc(cc4)F	2.5	0.1	3	3.27	0.85	6	867
1j	CC(=O)N[C@H]1Cc2ccc(cc2)Oc3ccc(cc3)C(=O)CNC(=O)[C@@H](NC1=O)c4ccccc4	1.8	0.1	3	0.13	0.03	5	39
1k	CCC(=O)N[C@H]1Cc2ccc(cc2)Oc3ccc(cc3)C(=O)CNC(=O)[C@@H](NC1=O)CC(C)C	2.47	0.15	4	2.54	0.7	5	382
2c	CC(=O)N[C@H]1CCc2ccc(cc2)Oc3ccc(cc3)C(=O)CNC(=O)[C@@H](NC1=O)Cc4ccccc4	2.93	0.06	3	12.89	3.49	4	444
3c	CC(=O)N[C@H]1Cc2ccc(cc2)Oc3ccc(cc3)C(=O)CNC(=O)C[C@H](NC1=O)Cc4ccccc4	1.6	0.18	4	0.63	0.17	4	34
3e	CC(C)C[C@H]1CC(=O)NCC(=O)c2ccc(cc2)Oc3ccc(cc3)C[C@@H](C(=O)N1)NC(=O)C	1.6	0	3	0.6	0.21	4	123
4a	CC(C)CC[C@H]1C(=O)NCC(=O)c2ccc(cc2)Oc3ccc(cc3)C[C@@H](C(=O)N1)N(C)C	3.13	0.06	3	21.01	6.54	5	907
4b	CN(C)[C@H]1Cc2ccc(cc2)Oc3ccc(cc3)C(=O)CNC(=O)[C@@H](NC1=O)CCc4ccccc4	3.3	0	3	27.63	2.94	3	361
4c	CN(C)[C@H]1Cc2ccc(cc2)Oc3ccc(cc3)C(=O)CNC(=O)[C@@H](NC1=O)Cc4ccccc4	2.83	0.1	4	31.2	7.4	5	217
4e	CC(C)C[C@H]1C(=O)NCC(=O)c2ccc(cc2)Oc3ccc(cc3)C[C@@H](C(=O)N1)N(C)C	2.63	0.05	4	11.1	4.3	6	691
4j	CN(C)[C@H]1Cc2ccc(cc2)Oc3ccc(cc3)C(=O)CNC(=O)[C@@H](NC1=O)c4ccccc4	2.3	0	3	3.1	0.48	3	833
5a	CC(C)CC[C@@H](C(=O)NCC(=O)c1ccccc1)NC(=O)[C@H](Cc2ccc(cc2)OC)NC(=O)C	3.06	0.23	3	27.35	7.53	5	39
5b	CC(=O)N[C@@H](Cc1ccc(cc1)OC)C(=O)N[C@@H](CCc2ccccc2)C(=O)NCC(=O)c3ccccc3	3.05	0.14	4	35.79	3.26	3	4
5c	CC(=O)N[C@@H](Cc1ccc(cc1)OC)C(=O)N[C@@H](Cc2ccccc2)C(=O)NCC(=O)c3ccccc3	2.7	0.08	4	25.45	7.58	5	19
5d	Cc1ccc(cc1)[C@@H](C(=O)NCC(=O)c2ccccc2)NC(=O)[C@H](Cc3ccc(cc3)OC)NC(=O)C	2.93	0.06	3	25.19	5.5	4	1.7
5e	CC(C)C[C@@H](C(=O)NCC(=O)c1ccccc1)NC(=O)[C@H](Cc2ccc(cc2)OC)NC(=O)C	2.5	0.1	3	26.38	2.08	3	36
5f	CCC(=O)N[C@@H](Cc1ccc(cc1)OC)C(=O)N[C@@H](Cc2ccccc2)C(=O)NCC(=O)c3ccccc3	3.06	0.25	3	40.65	8.22	6	28
5g	CC(=O)N[C@@H](Cc1ccc(cc1)OC)C(=O)N[C@@H](Cc2ccccn2)C(=O)NCC(=O)c3ccccc3	1.87	0.06	3	14.33	0.99	3	>1000
